# Supplementary material for: The Resonance and Adaptation of Neurospora crassa Circadian and Conidiation Rhyth ms to Short Light-Dark Cycles
Source: J Fungi (Basel). 2021 Dec 29;8(1):27. doi: 10.3390/jof8010027 (PMC8780863; doi:10.3390/jof8010027)
Supplement: Supplementary file 1 [file jof-08-00027-s001.zip]

Archive with 3 entries (3 files):
- File S1.pdf
- File S2.xls
- File S3.xls
